# Supplementary material for: Volatile Characterization of Lychee Plant Tissues (Litchi chinensis) and the Effect of Key Compounds on the Behavior of the Lychee Erinose Mite (Aceria litchii)
Source: Biomolecules. 2023 Jun 2;13(6):933. doi: 10.3390/biom13060933 (PMC10296336; doi:10.3390/biom13060933)
Supplement: Supplementary file 1 [file biomolecules-13-00933-s001.zip]

Archive with 1 entries (1 files):
- biomolecules-2349190-supplementary.pdf
